# Supplementary material for: Conduction Block in the Human Ischemic Myocardium: Insights from a 1D Electromechanical Model
Source: Int J Mol Sci. 2026 Jul 15;27(14):6302. doi: 10.3390/ijms27146302 (PMC13410128; doi:10.3390/ijms27146302)
Supplement: Supplementary file 1 [file ijms-27-06302-s001.zip]

Archive with 1 entries (1 files):
- ijms-4299953-supplementary.pdf
